# Supplementary material for: Determination of Prenatal Substance Exposure Using Meconium and Orbitrap Mass Spectrometry
Source: Toxics. 2022 Jan 26;10(2):55. doi: 10.3390/toxics10020055 (PMC8875502; doi:10.3390/toxics10020055)
Supplement: Supplementary file 1 [file toxics-10-00055-s001.zip]

Archive with 1 entries (1 files):
- toxics-1546633-supplementary.pdf
